# Supplementary material for: Prussian Blue Nanoparticles Confined in Chitosan for In Vivo Cesium Ion Removal
Source: Nanomaterials (Basel). 2026 Apr 29;16(9):544. doi: 10.3390/nano16090544 (PMC13164682; doi:10.3390/nano16090544)
Supplement: Supplementary file 1 [file nanomaterials-16-00544-s001.zip]

Archive with 1 entries (1 files):
- nanomaterials-4274502-supplementary.pdf
